# Supplementary material for: The Global Deterioration Scale for Down Syndrome Population (GDS-DS): A Rating Scale to Assess the Progression of Alzheimer’s Disease
Source: Int J Environ Res Public Health. 2023 Mar 14;20(6):5096. doi: 10.3390/ijerph20065096 (PMC10049652; doi:10.3390/ijerph20065096)
Supplement: Supplementary file 1 [file ijerph-20-05096-s001.zip]

Archive with 1 entries (1 files):
- ijerph-2161383-supplementary.pdf
